# Supplementary material for: ERRα-KDM5C restrains STING enhancer activity to modulate type I interferon signaling in breast cancer progression
Source: Cell Death Dis. 2026 Feb 18;17(1):228. doi: 10.1038/s41419-026-08499-2 (PMC12920621; doi:10.1038/s41419-026-08499-2)
Supplement: Supplementary file 3 — Table S1. Primer sequences used for qPCR detection of mRNA and chromatin targets. [file 41419_2026_8499_MOESM3_ESM.xlsx]

## Sheet: Sheet1
Table S1. Primer sequences used for qPCR detection of mRNA and chromatin targets. F: forward; R: reverse.
Name	Application	Sequence
IFNB1	mRNA	F:5’-GCCATCAGTCACTTAAACAGC-3’
		R:5’-GAAACTGAAGATCTCCTAGCCT-3’
OASL	mRNA	F:5’-GCAGAAATTTCCAGGACCAC-3’
		R:5’-CCCATCACGGTCACCATTG-3’
IL6	mRNA	F:5’-TACCCCCAGGAGAAGATTCC-3’
		R:5’-TTTTCTGCCAGTGCCTCTTT-3’
CCL5	mRNA	F:5’-CCCAGCAGTCGTCTTTGTCA-3’
		R:5’-TCCCGAACCCATTTCTTCTCT-3’
IFIT1	mRNA	F:5’-CAAAGGGCAAAACGAGGCAG-3’
		R:5’-CCCAGGCATAGTTTCCCCAG-3’
STING	mRNA	F:5’-CCAGAGCACACTCTCCGGTA-3’
		R:5’-CGCATTTGGGAGGGAGTAGTA-3’
STING eRNA sense	mRNA	F:5’-TGTCAGGAGGCCCTACACTC-3’
		R:5’-GGCAGTCTTCACCCGCT-3’
STING eRNA antisense	mRNA	F:5’-TCGCGCCAGAGTAGGACAAGAG-3’
		R:5’-GGCAAAGGCGTGGAGATGTGAG-3’
ACTIN	mRNA	F:5’-CTCTTCCAGCCTTCCTTCCT-3’
		R:5’-AGCACTGTGTTGGCGTACAG-3’
H3K4me1	CHIP	F:5’-ACAACCCTGGAAGAGTGTTGG-3’
		R:5’-AAAGTAGCCAGTCGTGGTGG-3’
H3K4me3	CHIP/CUT&Tag	F:5’-CCGAGTCAGAAACCTGTGCT-3’
		R:5’-TCTCAAGGTCACCGCTAGGA-3’
DNA Spike in	CUT&Tag	F:5’-GCCTTCTTCCCATTTCTGATCC-3’
		R:5’-CACGAATCAGCGGTAAAGGT-3’
